# Supplementary material for: Benefits from one session of deep and slow breathing on vagal tone and anxiety in young and older adults
Source: Sci Rep. 2021 Sep 29;11:19267. doi: 10.1038/s41598-021-98736-9 (PMC8481564; doi:10.1038/s41598-021-98736-9)
Supplement: Supplementary file 1 — Supplementary Information. [file 41598_2021_98736_MOESM1_ESM.xlsx]

## Sheet: DATA
Title:	Data collected and used in this study
Subjects	Group	Groupe Exp	Age	Sex	Education	MMSE	STAI_e_t1	SleepH	SleepQ	STAI_e_t2	HAD_Dep	HAD_Anx	RMSSD,pre	RMSSD,post	HFpic,FFT,pre	HFpic,FFT,post	HFpower,FFT,pre	HFpower,FFT,post	Exclusion	Exclusion_reason
0	Young	A	19	F	14	26	37	6	8.3	28	5	9	103.238	59.8584	0.156667	NA	24.686	NA	0
1	Young	A	18	F	13	26	30	6	2.3	32	3	9	NA	38.9691	NA	0.22	NA	38.2462	0
2	Young	A	19	F	13	27	24	9	8.4	20	2	1	56.7959	56.872	0.176667	0.266667	45.3244	74.2188	0
3	Young	A	19	F	14	29	34	8	6.5	21	4	7	20.072	51.2278	0.36	0.32	28.9003	24.9866	0
4	Young	A	18	M	13	29	21	9.33	8.4	20	3	6	41.4594	45.2653	0.16	0.24	23.4	22.7429	0
5	Young	B	19	F	14	28	23	5.5	0.9	22	2	8	84.288	NA	0.173333	0.216667	7.8471	55.4087	0
6	Young	B	18	F	13	28	27	7	4.8	20	1	10	50.6028	NA	0.15	0.323333	5.6665	42.1994	0
7	Young	B	19	F	14	30	34	8	4.4	26	2	13	NA	80.29	NA	0.15	NA	59.0244	0
8	Young	B	18	M	13	27	45	4	6.1	32	7	9	41.5412	NA	0.153333	0.15	8.9226	43.4319	0
9	Young	B	22	F	16	28	32	6	2.4	25	3	16	NA	86.0424	NA	0.256667	NA	73.5324	0
10	Young	A	18	F	13	29	40	7	4	35	9	13	29.7989	30.7498	0.176667	0.153333	32.0433	68.9805	0
11	Young	A	18	F	13	29	31	6.5	2.9	24	3	10	65.5127	68.1195	0.246667	0.176667	23.5152	48.7699	0
12	Young	A	19	F	14	29	26	7.5	6.8	24	6	5	96.7953	46.1716	0.16	0.2	19.2178	14.0755	0
13	Young	A	18	F	13	29	42	8	4.95	33	1	13	97.6063	42.9952	0.2	0.196667	31.7337	35.9736	0
14	Young	A	19	F	14	28	39	7.5	2.5	37	4	7	79.9381	73.8337	0.27	0.176667	33.4184	74.6965	0
100	old	A	67	M	12	30	20	7.5	0.8	20	3	10	56.8952	59.3637	0.153333	0.263333	20.8194	65.7522	0
101	old	A	66	F	11	26	28	6	4.1	26	2	5	69.8931	81.471	0.15	0.22	28.317	52.5937	0
102	old	A	61	F	11	29	20	9	9.6	20	0	5	33.7139	48.1585	0.243333	0.213333	37.5967	92.2994	0
103	old	A	64	F	12	27	20	9	9.6	20	1	4	65.8174	60.9131	0.376667	0.286667	22.5707	93.2251	0
104	old	A	60	F	13	29	30	7	7	23	7	12	64.0709	68.8785	0.15	0.226667	12.3824	91.1683	0
105	old	B	62	F	12	28	20	8.5	7.9	20	1	5	74.5386	NA	0.29	0.29	43.0078	79.5754	0
106	old	B	63	F	13	26	23	7	4.6	20	6	8	48.3253	96.6467	0.35	0.343333	44.2245	88.2761	0
107	old	B	66	F	13	27	30	6	6.4	20	1	5	86.8692	87.7021	0.21	0.306667	47.689	63.311	0
108	old	B	67	M	15	26	26	6	8.9	25	3	5	71.4847	37.9837	0.153333	0.293333	17.1438	60.8473	0
109	old	B	62	F	12	29	22	7	7	20	0	17	46.5353	NA	0.18	0.23	19.418	38.2724	0
200	Young	A	19	F	14	29	21	7	7.1	20	4	6	65.5083	64.8925	0.156667	0.156667	22.8966	32.7438	0
201	Young	A	19	F	13	25	30	7.25	3.7	20	6	10	76.518	68.5652	0.176667	0.2	51.2559	88.1268	0
202	Young	A	19	F	13	26	22	9	3.7	22	5	7	62.7709	76.5304	0.16	0.263333	29.0114	16.4392	0
203	Young	A	22	F	14	28	27	9	2.6	26	6	14	81.669	52.0424	0.196667	0.203333	45.4716	52.6286	0
204	Young	A	18	F	14	29	24	8	7.3	20	1	8	NA	NA	NA	NA	NA	NA	0
205	Young	B	19	F	13	26	28	5	0.5	22	5	11	51.8853	54.5675	0.16	0.223333	29.3613	36.9945	1	BMI > 35
206	Young	B	19	F	14	29	23	8	7.9	22	2	13	95.2202	59.5891	0.216667	0.15	22.8171	38.6589	0
207	Young	B	20	F	14	27	22	5	5.8	21	0	2	84.5106	57.8244	0.216667	0.39	38.4696	33.6014	0
208	Young	B	19	F	14	27	29	9	1.9	27	2	11	47.9684	76.0182	0.273333	0.186667	23.1588	53.9471	0
209	Young	B	20	F	14	26	36	8	4.5	43	4	13	47.4338	78.0679	0.203333	0.15	21.6934	47.4302	1	High anxiety score and medication
210	Young	A	21	F	13	28	31	7	7.4	23	2	6	46.3215	47.7581	0.156667	0.17	22.6908	6.7274	0
211	Young	A	22	F	14	24	21	9	6.6	20	4	6	36.1649	66.9384	0.2	0.15	20.5268	25.8261	0
212	Young	A	18	F	13	27	24	9	7.4	20	3	5	91.6527	67.7986	0.37	NA	62.4877	NA	0
213	Young	A	18	F	13	28	27	8	5.1	22	1	5	53.8471	44.1399	0.15	0.17	38.591	27.8029	0
214	Young	A	23	F	14	29	33	7	3	28	8	13	52.0689	47.0937	0.17	0.246667	39.8433	42.8177	1
215	Young	B	23	M	13	26	34	7.5	9	27	2	5	33.3256	39.0449	0.153333	0.216667	28.1069	10.1811	0
300	old	B	63	F	14	29	24	8.5	7.4	20	4	7	47.3069	47.0259	0.2	0.236667	31.0118	11.8492	0
301	old	B	62	F	14	27	23	7	8.8	21	3	2	87.9301	103.32	0.18	0.293333	30.8697	55.6729	0
302	old	B	62	F	15	27	26	9	6.9	21	4	9	108.288	71.8894	0.293333	0.15	18.8409	46.7566	0
303	old	B	70	F	12	29	24	7	7.2	20	2	3	96.3883	88.0098	0.273333	NA	40.4611	NA	0
304	old	A	62	M	12	28	20	6	7.8	20	5	8	NA	NA	NA	NA	NA	NA	0
305	old	B	75	F	17	29	24	8	4.1	21	1	5	48.4269	49.2517	0.17	0.15	41.2419	47.6327	0
306	old	A	69	M	15	29	28	6	4.1	26	3	9	38.6152	72.8084	0.203333	0.2	31.1049	32.8262	0
307	old	A	71	F	9	30	27	5	5.5	24	4	5	50.894	43.9377	0.236667	0.19	41.0604	67.8339	0
308	old	A	75	F	9	26	40	7	4.2	34	4	5	52.8692	37.1013	0.343333	0.29	42.6484	94.7571	0
309	old	A	64	F	17	30	25	7	4.8	23	2	4	28.3028	29.2116	0.4	0.273333	45.3605	51.9783	0
400	Young	A	21	F	15	28	20	9	8.4	20	0	3	NA	NA	NA	NA	NA	NA	0
401	Young	A	21	F	15	28	21	9.75	6.7	20	1	7	78.4645	61.6988	0.203333	NA	17.3149	NA	0
402	Young	A	22	F	15	29	29	8	5.2	25	8	15	58.2812	105.2	0.17	0.16	9.2915	11.8217	1	High anxiety score
403	Young	A	21	M	8	29	28	5.5	2.6	23	2	5	45.935	55.8135	0.216667	NA	54.8376	NA	0
404	Young	A	20	F	12	25	29	6	3.3	22	10	7	30.2753	25.5171	0.196667	NA	23.8254	NA	0
405	Young	B	21	F	16	30	37	6.5	6.4	47	7	16	60.9634	51.5921	0.15	0.156667	15.3081	46.6649	1	High anxiety score
406	Young	B	20	M	13	29	31	8	2.9	32	4	6	39.4413	26.8216	0.19	0.29	40.2387	69.2671	0
407	Young	B	22	F	15	27	24	5	8.6	23	2	7	42.8587	45.361	0.163333	0.273333	36.04	40.1776	0
408	Young	B	22	F	16	29	41	6	5	27	19	10	20.0305	23.1071	0.363333	0.32	43.1293	83.5434	1	High depression score
409	Young	B	23	F	16	29	28	8	9.6	27	2	11	58.5421	NA	0.283333	0.176667	36.5879	51.6112	0
500	old	A	70	F	11	28	20	6	10	20	7	7	82.6871	106.926	0.153333	NA	18.257	NA	0
501	old	A	62	M	10	28	22	7	5.6	20	6	6	NA	NA	NA	NA	NA	NA	0
502	old	A	61	M	11	29	26	7	8.5	23	1	4	NA	20.98	NA	0.16	NA	2.9448	0
503	old	A	61	F	12	29	37	8	9.7	21	1	10	81.207	NA	0.15	NA	12.7977	NA	0
504	old	A	75	M	14	29	25	9	8.2	27	5	8	95.0889	116.316	0.176667	0.15	31.9625	8.4996	0
505	old	B	72	F	9	29	34	5.5	5.6	39	5	18	NA	NA	NA	0.246667	NA	38.5457	1	High anxiety score
506	old	B	71	F	5	23	23	8	2.8	23	9	18	51.4732	26.4349	0.346667	0.37	34.6416	60.8206	1	High anxiety score and MMSE = 23
507	old	B	73	M	11	28	20	8	9.7	20	2	1	67.1707	75.2559	0.156667	0.343333	31.8511	91.6503	0
508	old	B	59	F	11	30	27	7.5	7.9	26	1	3	50.4137	78.1061	0.21	0.303333	28.5748	58.749	0
509	old	B	63	F	11	28	20	10	7.8	20	2	7	73.6642	45.4144	0.163333	0.176667	35.9389	91.2293	0
Legend:		Subjects	Subject number : 0 – 99, 200 – 299, 400-499 for young participants and 100-199, 300-399 and 500-599 for older participants
		Group	Young vs old
		Groupe Exp	Order in wich computerized task are administrated (A : emotionnal categorization then false recognition vs B : false recognition then emotionnal categorization)
		Age	Years old
		Sex	F : Female vs M : Male
		Education	Number oy succeded education years from Middle scholl to colledge
		MMSE	Mini Mental State Examiniation : 0 to 30
		STAI_e_t1	Sate Anxiety Inventory score before deep and slow breathing
		SleepH	Number of sleep hours last night
		SleepQ	Visual analog scale of sleep quality
		STAI_e_t2	Sate Anxiety Inventory score after deep and slow breathing
		HAD_Dep	Depression score from the Hospital Anxiety and Depression scale
		HAD_Anx	Anxiety score from the Hospital Anxiety and Depression scale
		RMSSD,pre	Root mean square of successive differences from Heart rate variability data before deep and slow breathing
		RMSSD,post	Root mean square of successive differences from Heart rate variability data after deep and slow breathing
		HFpic,FFT,pre	High frequency peak (Hz) from Heart rate variability data before deep and slow breathing
		HFpic,FFT,post	High frequency peak (Hz) from Heart rate variability data after deep and slow breathing
		HFpower,FFT,pre	High frequency power ( %) from Heart rate variability data before deep and slow breathing
		HFpower,FFT,post	High frequency power ( %) from Heart rate variability data after deep and slow breathing
		Exclusion	1 if the participant is excluded, 0 if not
		Exclusion_reason	The reason of exclusion

## Sheet: CodeBook
Subjects	Subject number : 0 – 99, 200 – 299, 400-499 for young participants and 100-199, 300-399 and 500-599 for older participants
Group	Young vs old
Groupe Exp	Order in wich computerized task are administrated (A : emotionnal categorization then false recognition vs B : false recognition then emotionnal categorization)
Age	Years old
Sex	F : Female vs M : Male
Education	Number oy succeded education years from Middle scholl to colledge
MMSE	Mini Mental State Examiniation : 0 to 30
STAI_e_t1	Sate Anxiety Inventory score before deep and slow breathing
SleepH	Number of sleep hours last night
SleepQ	Visual analog scale of sleep quality
STAI_e_t2	Sate Anxiety Inventory score after deep and slow breathing
HAD_Dep	Depression score from the Hospital Anxiety and Depression scale
HAD_Anx	Anxiety score from the Hospital Anxiety and Depression scale
RMSSD,pre	Root mean square of successive differences from Heart rate variability data before deep and slow breathing
RMSSD,post	Root mean square of successive differences from Heart rate variability data after deep and slow breathing
HFpic,FFT,pre	High frequency peak (Hz) from Heart rate variability data before deep and slow breathing
HFpic,FFT,post	High frequency peak (Hz) from Heart rate variability data after deep and slow breathing
HFpower,FFT,pre	High frequency power ( %) from Heart rate variability data before deep and slow breathing
HFpower,FFT,post	High frequency power ( %) from Heart rate variability data after deep and slow breathing
Exclusion	1 if the participant is excluded, 0 if not
Exclusion_reason	The reason of exclusion
